# Supplementary material for: The Assessment of Serum Fibronectin Levels as a Potential Biomarker for the Severity of Drug-Sensitive Pulmonary Tuberculosis: A Pilot Study
Source: Diagnostics (Basel). 2023 Dec 25;14(1):50. doi: 10.3390/diagnostics14010050 (PMC10804257; doi:10.3390/diagnostics14010050)
Supplement: Supplementary file 1 [file diagnostics-14-00050-s001.zip]

Archive with 1 entries (1 files):
- diagnostics-2686516-supplementary.pdf
